# Supplementary material for: Radiogenomics Map-Based Molecular and Imaging Phenotypical Characterization in Localised Prostate Cancer Using Pre-Biopsy Biparametric MR Imaging
Source: Int J Mol Sci. 2024 May 15;25(10):5379. doi: 10.3390/ijms25105379 (PMC11121591; doi:10.3390/ijms25105379)
Supplement: Supplementary file 1 [file ijms-25-05379-s001.zip]

Archive with 1 entries (1 files):
- ijms-2986777-supplementary.pdf
